# Supplementary material for: Distribution, source, water quality and health risk assessment of dissolved heavy metals in major rivers in Wuhan, China
Source: PeerJ. 2021 Jul 27;9:e11853. doi: 10.7717/peerj.11853 (PMC8323599; doi:10.7717/peerj.11853)
Supplement: Supplemental Information 2 [file peerj-09-11853-s002.xlsx]

## Sheet: Sheet1
Sample Id	Ph	EC	DO	TP	TN	V	Mn	Fe	Co	Ni	Zn	As	Mo	Sb
		μS/cm	mg/L	mg/L	mg/L	μg/L	μg/L	μg/L	μg/L	μg/L	μg/L	μg/L	μg/L	μg/L
YR-1	8.44	270	8.6	0.09	1.25	1.58281	0.0574342	10.5474	0.034081	0.805593	1.33283	3.09354	1.21044	5.38238
YR-2	7.91	268	6.44	0.1	1.5	1.71326	0.0649143	11.1556	0.0316078	0.53685	1.00637	2.84773	1.07186	2.82922
YR-3	8.02	280	6.2	0.11	1.46	2.19082	0.031555	11.5177	0.0346986	0.67355	0.893381	3.51242	1.19114	3.85597
YR-4	7.55	285	6.3	0.08	1.52	1.93296	0.748769	12.0089	0.0344058	0.759961	1.14164	3.01121	1.8699	5.70132
YR-5	8.08	271	6.78	0.1	0.55	1.63928	0.140693	11.8799	0.0308409	0.456217	0.394611	2.75194	1.42898	5.5718
YR-6	7.61	284	5.97	0.08	0.76	1.53738	0.626292	12.5827	0.0346472	0.848817	1.26168	3.10859	1.82074	7.12796
YR-7	7.81	265	9.6	0.15	1.35	2.33344	0.0698269	11.4965	0.0528307	1.76102	7.4043	3.80651	1.71804	7.75977
YR-8	7.73	273	6.82	0.08	1.48	1.77616	0.126784	11.4772	0.0307862	0.80496	2.10175	2.51008	1.33031	4.39307
YR-9	7.81	262	6.52	0.11	1.29	1.79484	0.745913	12.3028	0.0304492	0.668215	1.82932	2.78629	1.32938	3.68986
FR-1	9.04	376	11.59	0.11	1.5	1.75116	0.183755	12.5202	0.0711856	1.68029	2.78068	3.88095	2.17381	2.59568
FR-2	8.76	343	8.16	0.11	1.94	1.70385	0.185271	12.805	0.0679687	2.59431	1.7235	3.11878	1.76577	5.07816
FR-3	8.18	661	19.24	0.36	9.7	2.25553	7.25762	21.9726	0.188357	3.76737	3.92559	3.83965	3.97699	6.11202
FR-4	8.59	301	11.96	0.09	2.41	2.01689	0.633615	12.065	0.0508801	0.742742	1.50579	2.99945	1.66202	5.7544
FR-5	8.69	287	8.44	0.09	1.99	1.77865	0.174469	11.795	0.0775279	0.683692	1.20649	2.66266	1.64778	5.77928
FR-6	9.01	272	12.34	0.12	2.62	2.16219	0.168796	10.6977	0.0593239	1.21817	2.81148	2.93964	1.96213	4.28124
FR-7	8.48	294	8.63	0.11	3.7	1.90124	0	12.6948	0.0481552	0.970537	1.76647	3.18815	1.61789	2.72729
FR-8	8.16	316	7.51	0.15	3.03	1.96866	0	11.5154	0.0577535	1.17203	1.25389	3.62914	1.67531	4.72215
FR-9	7.35	272	5.15	0.2	1.83	2.04258	0	11.43	0.0348956	0.834217	1.01582	3.14083	1.47842	3.49512
QLR-1	7.8	443	4.34	0.49	4.46	2.62602	1.36947	14.1062	0.0708599	1.73889	0.925742	11.0608	5.92826	2.055
QLR-2	8.11	435	5.26	0.37	3.73	1.32613	0.847907	9.11118	0.0578659	1.78515	0.63334	4.44054	3.07329	2.71002
XSR-1	7.55	456	2.59	0.77	9.69	2.46448	4.31066	16.0757	0.178999	1.43585	0.61591	5.50281	4.10959	2.85129
XSR-2	7.29	557	3.99	0.59	7.8	1.28958	2.86187	19.8719	0.167546	2.81869	2.74635	2.60358	5.05595	2.39456
DJR-1	8	370	7.99	0.12	1.35	1.28819	0.473083	14.5173	0.0618902	0.864787	1.5297	6.99261	1.92382	1.14258
DJR-2	8.56	360	9.46	0.09	1.31	1.0186	0.124395	15.11	0.0672436	0.788324	0.707778	6.27667	1.74529	1.52176
DJR-3	7.78	313	3.22	0.1	1.22	1.31557	0.0469884	11.3707	0.0574428	0.497736	0.687004	6.33594	1.57825	1.98789
DSR-1	5.51	213	5.02	0.12	1.32	0.537795	0.14327	9.63461	0.0547847	1.2406	2.25411	2.55915	1.21096	1.80748
DSR-2	8.83	226	11.14	0.11	1.51	1.60578	0.0449627	9.07301	0.0743175	1.19907	2.01893	3.03417	1.3554	1.3528
SSR-1	7.7	284	6.14	0.15	2.12	1.91222	0.0558577	12.4115	0.0421128	0.63996	1.14961	3.21536	1.44283	4.68291
SSR-2	9.14	232	12.46	0.11	1.47	0.652102	0.0260883	8.61814	0.0768995	1.01032	1.51112	2.56083	1.07643	2.12756
HR-1	7.94	341	7.08	0.16	1.98	3.07021	7.65988	13.9473	0.0510604	0.972147	7.4501	3.43756	3.48881	5.21118
HR-2	6.04	337	7.62	0.13	1.48	2.93586	0.874829	14.9406	0.034896	0.821475	6.80852	2.61891	3.43789	16.29
HR-3	7.57	353	6.4	0.13	4.13	2.28166	0.21617	15.07	0.040187	1.13826	2.22012	2.59201	3.66894	2.60621
HR-4	7.95	343	---	0.14	1.7	3.17517	0.0818889	14.7115	0.0432888	0.803179	1.84725	3.14589	3.9612	4.68387
HR-5	7.66	344	6.72	0.12	1.44	3.19759	0.07618	14.8229	0.0412449	0.726556	3.26157	3.28372	3.53264	5.38945
